# Supplementary material for: Hydroxyapatite-Based Coatings on Silicon Wafers and Printed Zirconia
Source: J Funct Biomater. 2023 Dec 27;15(1):11. doi: 10.3390/jfb15010011 (PMC10817446; doi:10.3390/jfb15010011)
Supplement: Supplementary file 1 [file jfb-15-00011-s001.zip]

Archive with 1 entries (1 files):
- jfb-2705013-supplementary.pdf
